# Supplementary material for: Assessment of PI3K/mTOR/AKT Pathway Elements to Serve as Biomarkers and Therapeutic Targets in Penile Cancer
Source: Cancers (Basel). 2021 May 12;13(10):2323. doi: 10.3390/cancers13102323 (PMC8151654; doi:10.3390/cancers13102323)
Supplement: Supplementary file 1 [file cancers-13-02323-s001.zip]

Archive with 2 entries (2 files):
- Figures S1-S6 Table S1.S2.pdf
- Table S3 Clinicopathological parameters stratified by expression of the assessed marker candi-dates.xlsx
