# Supplementary material for: Assessment of PI3K/mTOR/AKT Pathway Elements to Serve as Biomarkers and Therapeutic Targets in Penile Cancer
Source: Cancers (Basel). 2021 May 12;13(10):2323. doi: 10.3390/cancers13102323 (PMC8151654; doi:10.3390/cancers13102323)
Supplement: Supplementary file 1 [file cancers-13-02323-s001.zip › Table S3 Clinicopathological parameters stratified by expression of the assessed marker candi-dates.xlsx]

## Sheet: Tabelle1
	mTOR		p4EBP1		AKT		pAKT		pmTOR		pp70S6K		pPRAS		pS6		s6K1		Overall
	Low expression	High expression	Low expression	High expression	Low expression	High expression	Low expression	High expression	Low expression	High expression	Low expression	High expression	Low expression	High expression	Low expression	High expression	Low expression	High expression	Low expression	High expression
	(n=58)	(n=15)	(n=63)	(n=10)	(n=64)	(n=10)	(n=20)	(n=53)	(n=54)	(n=21)	(n=47)	(n=26)	(n=71)	(n=5)	(n=23)	(n=50)	(n=3)	(n=44)	(n=403)	(n=234)
Age at diagnosis
Mean (SD)	63.3 (11.5)	68.3 (10.6)	63.7 (11.7)	68.6 (8.30)	63.0 (11.9)	69.4 (11.4)	65.2 (9.59)	64.0 (12.1)	64.4 (11.2)	64.9 (12.0)	63.1 (11.5)	66.4 (11.0)	64.2 (11.8)	63.0 (14.3)	64.1 (12.6)	64.4 (10.9)	55.0 (17.1)	65.0 (11.1)	63.7 (11.6)	65.3 (11.2)
Median [Min, Max]	63.0 [36.0, 86.0]	69.0 [40.0, 86.0]	64.0 [36.0, 86.0]	71.0 [53.0, 79.0]	63.0 [31.0, 86.0]	70.5 [48.0, 86.0]	66.5 [49.0, 85.0]	67.0 [36.0, 86.0]	64.5 [40.0, 86.0]	67.0 [36.0, 81.0]	63.0 [36.0, 86.0]	68.0 [48.0, 86.0]	67.0 [31.0, 86.0]	63.0 [48.0, 83.0]	63.0 [36.0, 86.0]	67.0 [40.0, 86.0]	60.0 [36.0, 69.0]	66.5 [43.0, 86.0]	64.0 [31.0, 86.0]	67.0 [36.0, 86.0]
≤ 65	30 (51.7%)	5 (33.3%)	32 (50.8%)	3 (30.0%)	34 (53.1%)	2 (20.0%)	9 (45.0%)	26 (49.1%)	27 (50.0%)	8 (38.1%)	25 (53.2%)	10 (38.5%)	33 (46.5%)	3 (60.0%)	12 (52.2%)	23 (46.0%)	2 (66.7%)	21 (47.7%)	204 (50.6%)	101 (43.2%)
> 65	28 (48.3%)	10 (66.7%)	31 (49.2%)	7 (70.0%)	30 (46.9%)	8 (80.0%)	11 (55.0%)	27 (50.9%)	27 (50.0%)	13 (61.9%)	22 (46.8%)	16 (61.5%)	38 (53.5%)	2 (40.0%)	11 (47.8%)	27 (54.0%)	1 (33.3%)	23 (52.3%)	199 (49.4%)	133 (56.8%)
Primary tumor surgery
Circumcision	7 (12.1%)	1 (6.7%)	8 (12.7%)	0 (0%)	8 (12.5%)	0 (0%)	3 (15.0%)	5 (9.4%)	6 (11.1%)	2 (9.5%)	4 (8.5%)	4 (15.4%)	6 (8.5%)	2 (40.0%)	1 (4.3%)	7 (14.0%)	0 (0%)	6 (13.6%)	43 (10.7%)	27 (11.5%)
Tumorexcision	2 (3.4%)	0 (0%)	1 (1.6%)	1 (10.0%)	2 (3.1%)	0 (0%)	0 (0%)	2 (3.8%)	1 (1.9%)	2 (9.5%)	2 (4.3%)	1 (3.8%)	3 (4.2%)	0 (0%)	1 (4.3%)	1 (2.0%)	1 (33.3%)	0 (0%)	13 (3.2%)	7 (3.0%)
Partial penectomy	31 (53.4%)	11 (73.3%)	35 (55.6%)	7 (70.0%)	35 (54.7%)	8 (80.0%)	9 (45.0%)	33 (62.3%)	31 (57.4%)	12 (57.1%)	23 (48.9%)	19 (73.1%)	42 (59.2%)	2 (40.0%)	11 (47.8%)	31 (62.0%)	1 (33.3%)	29 (65.9%)	218 (54.1%)	152 (65.0%)
Penectomy	18 (31.0%)	3 (20.0%)	19 (30.2%)	2 (20.0%)	19 (29.7%)	2 (20.0%)	8 (40.0%)	13 (24.5%)	16 (29.6%)	5 (23.8%)	18 (38.3%)	2 (7.7%)	20 (28.2%)	1 (20.0%)	10 (43.5%)	11 (22.0%)	1 (33.3%)	9 (20.5%)	129 (32.0%)	48 (20.5%)
Primary tumor grade
Low (G1/G2)	42 (72.4%)	14 (93.3%)	49 (77.8%)	7 (70.0%)	52 (81.2%)	5 (50.0%)	15 (75.0%)	41 (77.4%)	38 (70.4%)	20 (95.2%)	34 (72.3%)	22 (84.6%)	57 (80.3%)	2 (40.0%)	16 (69.6%)	40 (80.0%)	3 (100%)	35 (79.5%)	306 (75.9%)	186 (79.5%)
High (G3/G4)	16 (27.6%)	1 (6.7%)	14 (22.2%)	3 (30.0%)	12 (18.8%)	5 (50.0%)	5 (25.0%)	12 (22.6%)	16 (29.6%)	1 (4.8%)	13 (27.7%)	4 (15.4%)	14 (19.7%)	3 (60.0%)	7 (30.4%)	10 (20.0%)	0 (0%)	9 (20.5%)	97 (24.1%)	48 (20.5%)
Pathologic T stage
pT1	26 (44.8%)	4 (26.7%)	26 (41.3%)	4 (40.0%)	25 (39.1%)	5 (50.0%)	9 (45.0%)	21 (39.6%)	24 (44.4%)	8 (38.1%)	18 (38.3%)	13 (50.0%)	28 (39.4%)	4 (80.0%)	7 (30.4%)	23 (46.0%)	1 (33.3%)	17 (38.6%)	164 (40.7%)	99 (42.3%)
pT2	20 (34.5%)	6 (40.0%)	23 (36.5%)	3 (30.0%)	23 (35.9%)	3 (30.0%)	4 (20.0%)	22 (41.5%)	17 (31.5%)	9 (42.9%)	17 (36.2%)	9 (34.6%)	26 (36.6%)	0 (0%)	9 (39.1%)	17 (34.0%)	1 (33.3%)	15 (34.1%)	140 (34.7%)	84 (35.9%)
pT3	12 (20.7%)	5 (33.3%)	14 (22.2%)	3 (30.0%)	16 (25.0%)	2 (20.0%)	7 (35.0%)	10 (18.9%)	13 (24.1%)	4 (19.0%)	12 (25.5%)	4 (15.4%)	17 (23.9%)	1 (20.0%)	7 (30.4%)	10 (20.0%)	1 (33.3%)	12 (27.3%)	99 (24.6%)	51 (21.8%)
HPV infection
Negative	46 (79.3%)	9 (60.0%)	48 (76.2%)	7 (70.0%)	50 (78.1%)	6 (60.0%)	15 (75.0%)	40 (75.5%)	37 (68.5%)	18 (85.7%)	33 (70.2%)	22 (84.6%)	53 (74.6%)	3 (60.0%)	15 (65.2%)	40 (80.0%)	3 (100%)	30 (68.2%)	300 (74.4%)	175 (74.8%)
Positive	12 (20.7%)	5 (33.3%)	14 (22.2%)	3 (30.0%)	14 (21.9%)	3 (30.0%)	5 (25.0%)	12 (22.6%)	15 (27.8%)	3 (14.3%)	13 (27.7%)	4 (15.4%)	16 (22.5%)	2 (40.0%)	8 (34.8%)	9 (18.0%)	0 (0%)	13 (29.5%)	97 (24.1%)	54 (23.1%)
Missing	0 (0%)	1 (6.7%)	1 (1.6%)	0 (0%)	0 (0%)	1 (10.0%)	0 (0%)	1 (1.9%)	2 (3.7%)	0 (0%)	1 (2.1%)	0 (0%)	2 (2.8%)	0 (0%)	0 (0%)	1 (2.0%)	0 (0%)	1 (2.3%)	6 (1.5%)	5 (2.1%)
Pathologic N stage
NX-0	46 (79.3%)	13 (86.7%)	52 (82.5%)	7 (70.0%)	54 (84.4%)	6 (60.0%)	15 (75.0%)	44 (83.0%)	45 (83.3%)	16 (76.2%)	36 (76.6%)	23 (88.5%)	58 (81.7%)	4 (80.0%)	18 (78.3%)	41 (82.0%)	2 (66.7%)	36 (81.8%)	326 (80.9%)	190 (81.2%)
N1	4 (6.9%)	0 (0%)	4 (6.3%)	0 (0%)	3 (4.7%)	1 (10.0%)	2 (10.0%)	2 (3.8%)	4 (7.4%)	0 (0%)	3 (6.4%)	1 (3.8%)	4 (5.6%)	0 (0%)	1 (4.3%)	3 (6.0%)	0 (0%)	4 (9.1%)	25 (6.2%)	11 (4.7%)
N2	6 (10.3%)	1 (6.7%)	4 (6.3%)	3 (30.0%)	5 (7.8%)	2 (20.0%)	2 (10.0%)	5 (9.4%)	4 (7.4%)	3 (14.3%)	5 (10.6%)	2 (7.7%)	6 (8.5%)	1 (20.0%)	3 (13.0%)	4 (8.0%)	1 (33.3%)	3 (6.8%)	36 (8.9%)	24 (10.3%)
N3	2 (3.4%)	1 (6.7%)	3 (4.8%)	0 (0%)	2 (3.1%)	1 (10.0%)	1 (5.0%)	2 (3.8%)	1 (1.9%)	2 (9.5%)	3 (6.4%)	0 (0%)	3 (4.2%)	0 (0%)	1 (4.3%)	2 (4.0%)	0 (0%)	1 (2.3%)	16 (4.0%)	9 (3.8%)
Recurrence status
No	47 (81.0%)	14 (93.3%)	53 (84.1%)	8 (80.0%)	52 (81.2%)	10 (100%)	16 (80.0%)	45 (84.9%)	46 (85.2%)	17 (81.0%)	38 (80.9%)	23 (88.5%)	59 (83.1%)	5 (100%)	19 (82.6%)	42 (84.0%)	2 (66.7%)	37 (84.1%)	332 (82.4%)	201 (85.9%)
Yes	11 (19.0%)	1 (6.7%)	10 (15.9%)	2 (20.0%)	12 (18.8%)	0 (0%)	4 (20.0%)	8 (15.1%)	8 (14.8%)	4 (19.0%)	9 (19.1%)	3 (11.5%)	12 (16.9%)	0 (0%)	4 (17.4%)	8 (16.0%)	1 (33.3%)	7 (15.9%)	71 (17.6%)	33 (14.1%)
Recurrence location
None	47 (81.0%)	14 (93.3%)	53 (84.1%)	8 (80.0%)	52 (81.2%)	10 (100%)	16 (80.0%)	45 (84.9%)	46 (85.2%)	17 (81.0%)	38 (80.9%)	23 (88.5%)	59 (83.1%)	5 (100%)	19 (82.6%)	42 (84.0%)	2 (66.7%)	37 (84.1%)	332 (82.4%)	201 (85.9%)
Local	7 (12.1%)	0 (0%)	6 (9.5%)	1 (10.0%)	7 (10.9%)	0 (0%)	2 (10.0%)	5 (9.4%)	4 (7.4%)	3 (14.3%)	4 (8.5%)	3 (11.5%)	7 (9.9%)	0 (0%)	1 (4.3%)	6 (12.0%)	1 (33.3%)	5 (11.4%)	39 (9.7%)	23 (9.8%)
Regional	2 (3.4%)	0 (0%)	1 (1.6%)	1 (10.0%)	2 (3.1%)	0 (0%)	0 (0%)	2 (3.8%)	1 (1.9%)	1 (4.8%)	2 (4.3%)	0 (0%)	2 (2.8%)	0 (0%)	0 (0%)	2 (4.0%)	0 (0%)	0 (0%)	10 (2.5%)	6 (2.6%)
Distant	2 (3.4%)	0 (0%)	2 (3.2%)	0 (0%)	2 (3.1%)	0 (0%)	1 (5.0%)	1 (1.9%)	2 (3.7%)	0 (0%)	2 (4.3%)	0 (0%)	2 (2.8%)	0 (0%)	2 (8.7%)	0 (0%)	0 (0%)	1 (2.3%)	15 (3.7%)	2 (0.9%)
Unknown	0 (0%)	1 (6.7%)	1 (1.6%)	0 (0%)	1 (1.6%)	0 (0%)	1 (5.0%)	0 (0%)	1 (1.9%)	0 (0%)	1 (2.1%)	0 (0%)	1 (1.4%)	0 (0%)	1 (4.3%)	0 (0%)	0 (0%)	1 (2.3%)	7 (1.7%)	2 (0.9%)
Susequent therapy
None	43 (74.1%)	14 (93.3%)	50 (79.4%)	7 (70.0%)	52 (81.2%)	6 (60.0%)	16 (80.0%)	41 (77.4%)	42 (77.8%)	17 (81.0%)	34 (72.3%)	23 (88.5%)	57 (80.3%)	3 (60.0%)	18 (78.3%)	39 (78.0%)	2 (66.7%)	36 (81.8%)	314 (77.9%)	186 (79.5%)
CTX	12 (20.7%)	1 (6.7%)	11 (17.5%)	2 (20.0%)	11 (17.2%)	2 (20.0%)	3 (15.0%)	10 (18.9%)	11 (20.4%)	2 (9.5%)	11 (23.4%)	2 (7.7%)	12 (16.9%)	1 (20.0%)	5 (21.7%)	8 (16.0%)	1 (33.3%)	6 (13.6%)	77 (19.1%)	34 (14.5%)
Radiatio	1 (1.7%)	0 (0%)	1 (1.6%)	0 (0%)	0 (0%)	1 (10.0%)	0 (0%)	1 (1.9%)	0 (0%)	1 (4.8%)	0 (0%)	1 (3.8%)	0 (0%)	1 (20.0%)	0 (0%)	1 (2.0%)	0 (0%)	1 (2.3%)	2 (0.5%)	7 (3.0%)
CTX and Radiatio	2 (3.4%)	0 (0%)	1 (1.6%)	1 (10.0%)	1 (1.6%)	1 (10.0%)	1 (5.0%)	1 (1.9%)	1 (1.9%)	1 (4.8%)	2 (4.3%)	0 (0%)	2 (2.8%)	0 (0%)	0 (0%)	2 (4.0%)	0 (0%)	1 (2.3%)	10 (2.5%)	7 (3.0%)
Tumor dependent death
No	50 (86.2%)	15 (100%)	58 (92.1%)	7 (70.0%)	59 (92.2%)	7 (70.0%)	19 (95.0%)	46 (86.8%)	51 (94.4%)	16 (76.2%)	42 (89.4%)	23 (88.5%)	64 (90.1%)	4 (80.0%)	23 (100%)	42 (84.0%)	3 (100%)	40 (90.9%)	369 (91.6%)	200 (85.5%)
Yes	8 (13.8%)	0 (0%)	5 (7.9%)	3 (30.0%)	5 (7.8%)	3 (30.0%)	1 (5.0%)	7 (13.2%)	3 (5.6%)	5 (23.8%)	5 (10.6%)	3 (11.5%)	7 (9.9%)	1 (20.0%)	0 (0%)	8 (16.0%)	0 (0%)	4 (9.1%)	34 (8.4%)	34 (14.5%)
